# Supplementary material for: The Use of New Waste-Based Plasticizer Made from Modified Used Palm Oil for Non-Glutinous Thermoplastic Starch Foam
Source: Polymers (Basel). 2022 Sep 24;14(19):3997. doi: 10.3390/polym14193997 (PMC9572336; doi:10.3390/polym14193997)
Supplement: Supplementary file 1 [file polymers-14-03997-s001.zip]

Archive with 1 entries (1 files):
- polymers-1927887-supplementary.pdf
